# Supplementary material for: Contribution of Dislocations in SiC Seed Crystals on the Melt-Back Process in SiC Solution Growth
Source: Materials (Basel). 2022 Feb 27;15(5):1796. doi: 10.3390/ma15051796 (PMC8911462; doi:10.3390/ma15051796)
Supplement: Supplementary file 1 [file materials-15-01796-s001.zip]

Archive with 1 entries (1 files):
- materials-1606258-supplementary.avi
